# Supplementary material for: Stress-induced inhibition of mRNA export triggers RNase III-mediated decay of the BDF2 mRNA
Source: RNA. 2021 Dec;27(12):1545–56. doi: 10.1261/rna.078880.121 (PMC8594472; doi:10.1261/rna.078880.121)
Supplement: Supplemental Material [file supp_078880.121_Supplemental_TableS1.xlsx]

## Sheet: NO EQUATIONS
Figure	Lane	Rnt1p/Tdh1p Replicate 1	Rnt1p/Tdh1p Replicate 2	Rnt1p/Tdh1p Replicate 3	Average Rnt1p/Tdh1p	Standard Deviation	Test	p-value	Lanes
1B	1	0.790983	0.939174	1.04991	0.926688	0.129912	Paired T-Test	0.320878	1v2
	2	0.787901	1.02735	1.0222	0.945816	0.136782		0.178002	1v3
	3	0.792652	0.877529	1.04026	0.903481	0.125828
Figure	Lane	FL/scR1 Replicate 1	FL/scR1 Replicate 2	FL/scR1 Replicate 3	Average FL/scR1	Standard Deviation	Test	p-value	Lanes
1E	1	0.839367	1.25374	0.856723	0.983276	0.234387	Paired T-Test	0.142079	1v2
	2	1.39368	1.12756	1.88035	1.4672	0.381743
	3	0.387462	0.130884	0.266432	0.261593	0.128357		0.017585	3v4
	4	1.62562	0.743135	1.24146	1.20341	0.442472
4B	1	0.418713					Paired T-Test
	2	1.39814
	3	0.587163
	4	0.771905
Figure	Lane	%CF Replicate 1	%CF Replicate 2	%CF Replicate 3	Average %CF	Standard Deviation	Test	p-value	Lanes
1C	1	0.0749	0.0387		0.0568	0.0256017	Paired T-Test	0.0738178	1v2
	2	0.2056	0.2502		0.2279	0.0315228
2A	1	0.0947	0.0593	0.1345	0.0962	0.0376479	Paired T-Test	0.0111384	1v4
	2	0.8262	0.575	0.4888	0.63	0.175319
	3	0.2721	0.2721	0.1871	0.2437	0.049096
	4	0.3423	0.3543	0.3056	0.3341	0.0253844		0.190783	6v8
	5	0.6292		0.4198	0.5245	0.148096
	6	0.0723	0.0998	0.0856	0.0859	0.0137627
	7	0.4118	0.5165	0.5424	0.4902	0.0691632		0.229665	6v9
	8	0.3562	0.1204	0.086	0.1875	0.147096
	9	0.3003	0.101	0.0703	0.1572	0.124873
	10	0.0954	0.1068	0.1049	0.1024	0.00615563
2B	1	0.0355
	2	0.0365
	3	0.0825
	4	0.0298
	5	0.1309
	6	0.3061
	7	0.0941
	8	0.0982
	9	0.1557
2C	1	0.0307	0.0557	0.0511	0.0458	0.0133383	Paired T-Test	0.0405155	1v2
	2	0.2215	0.5373	0.2804	0.3464	0.167918		0.0223448	1v3
	3	0.0445	0.0648	0.071	0.0601	0.0138754		0.0116373	4v5
	4	0.1861	0.2228	0.2101	0.2063	0.018646		0.159055	4v6
	5	0.8112	0.8348	0.5795	0.7418	0.141098
	6	0.2885	0.2739	0.1932	0.2519	0.0513077
2D	1	0.2855	0.2083	0.2357	0.2432	0.0391357	Paired T-Test	0.0618584	1v3
	2	0.858	0.7586	0.7228	0.7798	0.070068
	3	0.1041	0.1433	0.1759	0.1411	0.0359572		0.00884172	2v4
	4	0.6122	0.5804	0.5633	0.5853	0.02483
3A	1	0.0927	0.1674	0.0232	0.0944	0.0720916	Paired T-Test	0.0154269	1v2
	2	0.5719	0.4212	0.4755	0.4895	0.0763293		0.0237263	1v3
	3	0.3573	0.3209	0.154	0.2774	0.108446		0.0091633	3v7
	4	0.6317	0.6158	0.8355	0.6944	0.122499		0.000993847	5v6
	5	0.1519	0.1275	0.0708	0.1167	0.0415698		0.0119454	5v7
	6	0.6273	0.6808	0.5741	0.6274	0.0533556
	7	0.9343	0.7578	0.5161	0.7361	0.209945
	8	0.855	0.8405	0.9429	0.8795	0.0553939
3B	1				0.0492		Paired T-Test	0.108026	7v8	*Lanes 1 and 4 used global normalized averages of rrp6-FRB 0/60 + mock (2 replicates were used)
	2	0.0788
	3	0.0718
	4				0.4283			0.110643	7v9
	5	0.4389	0.613	0.5823	0.5447	0.0929463
	6	0.4779	0.5924	0.6307	0.567	0.0794879
	7				0.1578			0.00338909	8v11	*Lanes 7 and 10 used global normalized averages of rrp6-FRB 0/60 NaCl treatment + rapamycin (2 replicates were used)
	8	0.5802	0.5615	0.4728	0.5381	0.0573709
	9	0.5309	0.4674	0.5456	0.5146	0.0415483
	10				0.644			0.00356168	9v12
	11	0.8656	0.8399	0.8307	0.8454	0.0180809
	12	0.8256	0.8	0.7927	0.8061	0.0172416
3C	1	0.0293
	2	0.0304
	3	0.467
	4	0.5634
	5	0.0395
	6	0.8543
	7	0.4313
	8	0.9201
3D	1				0.0836		Paired T-Test	0.097165	2v4	*Lanes 1 and 2 used global normalized averages of WT 0/60 (10 replicates were used)
	2				0.5932
	3	0.6535	0.7297	0.9518	0.7783	0.154978
	4	0.6883	0.7573	0.7297	0.7251	0.0346934
4C	1	0.0241
	2	0.6039
	3	0.0229
	4	0.5786
4D	1	0.1012
	2	0.9899
	3	0.0721
	4	0.9797
4E	1	0.0855	0.0955	0.0805	0.0871	0.00765403	Paired T-Test	0.0376603	1v5
	2	0.2345	0.4414	0.3638	0.3466	0.104529
	3	0.4604	0.6903	0.5757	0.5755	0.11497		0.0101319	2v6
	4	0.7174	0.8176	0.8328	0.7893	0.0626963
	5	0.069	0.0628	0.0308	0.0542	0.0204841		0.00833215	3v7
	6	0.0904	0.2006	0.1685	0.1532	0.0566472
	7	0.1206	0.4295	0.1617	0.2373	0.167755		0.0065516	4v8
	8	0.2353	0.4503	0.2802	0.3219	0.113425
4F	1	0.3338	0.4141	0.3554	0.3677	0.0415477	Paired T-Test	0.00568044	1v4
	2	0.8835	0.8619	0.8213	0.8556	0.0315752
	3	0.8572	0.7418	0.8108	0.8032	0.0580567		0.00128326	2v5
	4	0.0524	0.1666	0.1628	0.1273	0.0648664
	5	0.4222	0.3197	0.3466	0.3628	0.0531374		0.0561248	3v6
	6	0.6039	0.6606	0.426	0.5635	0.122393
4G	1	0.126
	2	0.2402
	3	0.4606
	4	0.8159
	5	1
	6	1
	7	0.0556
	8	0.1359
	9	0.2011
	10	0.4458
	11	0.7882
	12	0.9386
